# Supplementary material for: Entrained neuronal activity to periodic visual stimuli in the primate striatum compared with the cerebellum
Source: eLife. 2019 Sep 6;8:e48702. doi: 10.7554/eLife.48702 (PMC6748823; doi:10.7554/eLife.48702)
Supplement: Figure 4—source data 1. [file elife-48702-fig4-data1.zip]

Archive with 2 entries (2 files):
- fig2source_data.zip
- fig4_data.mat
