# Supplementary material for: Entrained neuronal activity to periodic visual stimuli in the primate striatum compared with the cerebellum
Source: eLife. 2019 Sep 6;8:e48702. doi: 10.7554/eLife.48702 (PMC6748823; doi:10.7554/eLife.48702)
Supplement: Figure 7—source data 1. [file elife-48702-fig7-data1.zip]

Archive with 1 entries (1 files):
- fig7_data.mat
